# Supplementary material for: Electrospun Silver-Modified PZT/PVDF Composites for High-Performance Piezoelectric Energy Harvester
Source: Materials (Basel). 2025 Mar 24;18(7):1425. doi: 10.3390/ma18071425 (PMC11989243; doi:10.3390/ma18071425)
Supplement: Supplementary file 1 [file materials-18-01425-s001.zip]

Archive with 1 entries (1 files):
- materials-3485126-supplementary.pdf
